# Supplementary material for: Matching Behavior as a Tradeoff Between Reward Maximization and Demands on Neural Computation
Source: F1000Res. 2015 Oct 2;4:147. Originally published 2015 Jun 9. [Version 2] doi: 10.12688/f1000research.6574.2 (PMC4654444; doi:10.12688/f1000research.6574.2)
Supplement: Raw task data — In this file, ‘choice’ is a binary vector of the animals’ choices (0 for a leftward and 1 for a rightward choice), ‘rewards’ is a two-column vector of the reward magnitudes (the left (right) column represents the reward magnitudes for the leftward (rightward) choices), and ‘meanreward’ is a vector indicating the current reward ratio 39. [file f1000research-4-7688-s0000.tgz]

Archive with 1 entries (1 files):
- eb45d7af-a0ee-48e9-a2ff-078298d5c369_matchingdata.zip
